# Supplementary material for: The Cytoskeletal Protein Zyxin Inhibits Retinoic Acid Signaling by Destabilizing the Maternal mRNA of the RXRγ Nuclear Receptor
Source: Int J Mol Sci. 2022 May 17;23(10):5627. doi: 10.3390/ijms23105627 (PMC9147113; doi:10.3390/ijms23105627)
Supplement: Supplementary file 1 [file ijms-23-05627-s001.zip]

Archive with 1 entries (1 files):
- ijms-1711914-supplementary.pdf
